# Supplementary material for: Characterizing injury at a tertiary referral hospital in Kenya
Source: PLoS One. 2019 Jul 24;14(7):e0220179. doi: 10.1371/journal.pone.0220179 (PMC6655740; doi:10.1371/journal.pone.0220179)
Supplement: S2 File — (XLSX) [file pone.0220179.s002.xlsx]

## Sheet: Form responses 1
Age	Sex	Mode of Arrival?	Pre-hospital Interventions	Medical History	Place of Injury	Activity during trauma	Intent of injury	Mechanism of injury	If Drowning above, how many hours	Mechanism of injury - Burns	Type of vehicle involved	Patient was	Impact protection	Assailant	Animal	Airway	Breathing	Breathing rate	Spo2	Respiratory rate qualifier	Circulation	Pulse rate	Blood Pressure	Disability	Glasgow Coma Scale (GCS): [Eye Opening]	Glasgow Coma Scale (GCS): [Verbal]	Glasgow Coma Scale (GCS): [Motor]	GCS Total	GCS Qualifier	Random Blood Sugar (RBS)	Sign of life	Pupils - Right	Pupils - Left	Alcohol use	Temperature	Nature of Injury	Severity of Injury	Location of Injury	HEAD	NECK	FACE	CHEST	ABDOMEN	PELVIS	GENITALIA	BACK	EXTREMITIES	SKIN	UNKNOWN
73	F	Private Car	None	Hypertension, Hypothyroid	Private Home	Leisure	Intentional (Assault)	Blunt force, Suffocation, Choking, Hanging		Not applicable	Not Applicable	Not Applicable	Not Applicable	Known		Patent/Talking	Spontaneous	16	97	Unassisted respiratory rate	Peripheral pulse	87	124/69	Awake and Alert	4	5	6	15	Valid GCS	7.4	Arrived with signs of life	Reactive	Reactive	None	36.4	Bruise/Abrasion	Minor	Head or Neck, Face	None	Bruising	None	Tender over sternum	None	None	None	None	None	Bruising on neck	None
32	M	Private Car	None	None	Other	Leisure	Intentional (Assault)	Sharp Force (Stab/Cut)		Not applicable	Not Applicable	Not Applicable	Not Applicable	Known		Patent/Talking	Spontaneous	20	98	Unassisted respiratory rate	Peripheral pulse	102	128/90	Awake and Alert	4	5	6	15	Valid GCS	0	Arrived with signs of life	Reactive	Reactive	None	36	Closed Fracture, superficial laceration, bruise/abrasion	Moderate	Head or Neck	None	None	bruising left face, laceration left upper eyelid, left orbital blow out fracture	bruising chest wall	None	None	None	None	None	None	None
41	M	Ground Ambulance	None	None	industrial Area	Work (Income)	Intentional (Assault)	Sharp Force (Stab/Cut)		Not applicable	Not applicable	Not applicable	Not applicable	Known		Patent/Talking	Spontaneous	23	96	Unassisted respiratory rate	Peripheral pulse	88	108/84	Awake and Alert	4	5	6	15	Valid GCS	0	Arrived with signs of life	Reactive	Reactive	None	36.3	Deep Laceration	Severe	Head or Neck, Extremities including bony pelvis		Cut Wound posterior, C4 Fracture (transverse process)	None	None	None	None	None	None	Cut wound 1st and 3rd web space left, Tendon Injury - cut flexor tendons (from above lacerations), laceration of digital nerved	see above	None
37	F	Private Car	None	None	Street/Highway/Road	Other Work (non income)	Accidental	Road Traffic Incident		Not applicable	bus	Back seat passenger	None	Not applicable		Patent/Talking	Spontaneous	15	99	Unassisted respiratory rate	Peripheral pulse	108	133/80	Awake and Alert	4	5	6	15	Valid GCS	0	Arrived with signs of life	Reactive	Reactive	None	36.5	Superficial Laceration	Moderate	face	laceration of left eye involving upper and lower eyelid	None	None	None	None	None	None	None	None	None	None
35	M	Private Car	None	None	Street/Highway/Road	Travelling	Accidental	Road Traffic Incident		Not applicable	Car	Back seat passenger	None	Not Applicable		Patent/Talking	Spontaneous	20	98	Unassisted respiratory rate	Peripheral pulse	92	160/100	Awake and Alert	4	5	6	15	Valid GCS	0	Arrived with signs of life	Reactive	Reactive	None	36	Closed Fracture	Moderate	Extremities including bony pelvis	None	None	None	None	None	None	None	None	Closed spiral fracture of left proximal femur, non displaced oblique	None	None
45	M	Private Car	None	Hypertension	Street/Highway/Road	Travelling	Accidental	Road Traffic Incident		Not applicable	Matatu	Back seat passenger	None	Not Applicable		Patent/Talking	Spontaneous	22	95	Unassisted respiratory rate	Peripheral pulse	75	105/69	Awake and Alert	4	5	6	15	Valid GCS	0	Arrived with signs of life	Reactive	Reactive	None	37.2	Closed Fracture	Moderate	Extremities including bony pelvis	None	None	None	None	None	None	None	None	Left ankle comminuted bimalleolar fracture	None	None
34	M	Private Car	None	None	Street/Highway/Road	Travelling	Accidental	Road Traffic Incident		Not applicable	Matatu	Back seat passenger	None	Not Applicable		Patent/Talking	Spontaneous	18	98	Unassisted respiratory rate	Peripheral pulse	102	152/95	Awake and Alert	4	5	6	15	Valid GCS	0	Arrived with signs of life	Reactive	Reactive	None	37.3	Closed Fracture	Moderate	Extremities including bony pelvis	None	None	None	None	None	None	None	None	Left proximal humeral fracture Midshaft Tibial Fracture	None	None
52	M	Private Car	None	Diabetes, Hypertension	Street/Highway/Road	Travelling	Accidental	Road Traffic Incident		Not applicable	Motor cycle	Back seat passenger	None	Not Applicable		Patent/Talking	Spontaneous	20	100	Unassisted respiratory rate	Peripheral pulse	98	156/101	Awake and Alert	4	5	6	15	Valid GCS	0	Arrived with signs of life	Reactive	Reactive	None	36.3	Closed Fracture	Moderate	Extremities including bony pelvis	None	None	None	None	None	None	None	None	Closed comminuted left distal tibio-fibular fracture with loss of the ankle mortise (subluxation) - Weber C (oblique distal tibia fracture/transverse fibular fracture)	None	None
67	F	Private Car	Splinting	Hypertension, Arthritis	Street/Highway/Road	Travelling	Accidental	Road Traffic Incident		Not applicable	Motor cycle	Back seat passenger	Not Applicable	Not Applicable		Patent/Talking	Spontaneous	20	98	Unassisted respiratory rate	Peripheral pulse	73	159/91	Awake and Alert	4	5	6	15	Valid GCS	5.7	Arrived with signs of life	Reactive	Reactive	None	37	Bruise/Abrasion, Closed Fracture	Moderate	Extremities including bony pelvis	None	None	None	None	None	None	None	None	Closed left distal 1/3 spiral femur fracture	Bruising right wrist	None
47	M	Private Car	None	None	Street/Highway/Road	Travelling	Accidental	Road Traffic Incident		Not applicable	Motor cycle	Back seat passenger	None	Not applicable		Patent/Talking	Spontaneous	18	94	Unassisted respiratory rate	Peripheral pulse	85	152/87	Awake and Alert	4	5	6	15	Valid GCS	0	Arrived with signs of life	Reactive	Reactive	None	36	Closed Fracture	Moderate	Extremities including bony pelvis	None	None	bruising right forehead and right eyelid	None	None	None	None	None	Closed comminuted fracture of right distal humerous	None	None
20	M	Ground Ambulance	Splinting, Wound Dressing	None	Street/Highway/Road	Travelling	Accidental	Road Traffic Incident		Not applicable	Car	Driver/Rider	Seat belt, Airbag	Not Applicable		Patent/Talking	Spontaneous	13	96	Unassisted respiratory rate	Peripheral pulse	106	144/82	Awake and Alert	4	5	6	15	Valid GCS	0	Arrived with signs of life	Reactive	Reactive	None	37	Open Fracture	Moderate	Extremities including bony pelvis	None	None	None	None	None	None	None	None	Compound segmental fracture of the left tibia & Fibula - Gustilo 3C with subtalar sublaxation No posterior tibial or dorsalis pedis pulses on ultrasound- foot cold Following day foot was warm and pulses were back	Degloving wound left foot - distal tibia exposed	None
35	M	Ground Ambulance	None	None	Street/Highway/Road	Travelling	Accidental	Road Traffic Incident		Not applicable	Car	Driver/Rider	None	Not Applicable		Patent/Talking	Spontaneous	18	96	Unassisted respiratory rate	Peripheral pulse	96	145/77	Awake and Alert	4	5	6	15	Valid GCS	0	Arrived with signs of life	Reactive	Reactive	Unknown	36.2	Closed Fracture	Moderate	Extremities including bony pelvis	None	None	None	Tenderness - No fracture/contusion (soft tissue injury)	None	None	None	None	Anterior and posterior column transverse right acetabular fracture with areas of fragmentation in the anterior and posteror acetabular wall	None	None
52	M	Ground Ambulance	Splinting, Oxygen	Dependent oedema	Street/Highway/Road	Travelling	Accidental	Road Traffic Incident		Not applicable	Car	Driver/Rider	Seat belt	Not Applicable		Patent/Talking	Spontaneous	18	93	Unassisted respiratory rate	Peripheral pulse	76	210/111	Awake and Alert	4	5	6	15	Valid GCS	0	Arrived with signs of life	Reactive	Reactive	None	36.6	Superficial Laceration, Closed Fracture	Moderate	Head or Neck, Extremities including bony pelvis	None	None	None	Tender left lower chest wall and sternum, no fractures	None	None	None	None	Closed Comminuted right distal femur fracture with condylar and supracondylar extension	None	None
35	F	Private Car	None	None	Street/Highway/Road	Travelling	Accidental	Road Traffic Incident		Not applicable	Car	Driver/Rider	Seat belt	Not Applicable		Patent/Talking	Spontaneous	16	100	Unassisted respiratory rate	Peripheral pulse	78	148/90	Awake and Alert	4	5	6	15	Valid GCS	0	Arrived with signs of life	Reactive	Reactive	None	36.5	Dislocation	Minor	Head or Neck	None	Linear non-displaced C5 pedicle and laminar fracture C5-6 Sublaxation	None	None	None	None	None	None	None	None	None
55	M	Private Car	None	Hypertension	Street/Highway/Road	Travelling	Accidental	Road Traffic Incident		Not applicable	Car	Driver/Rider	Seat belt	Not Applicable		Patent/Talking	Spontaneous	20	96	Unassisted respiratory rate	Peripheral pulse	60	139/59	Awake and Alert	4	5	6	15	Valid GCS	7.8	Arrived with signs of life	Reactive	Reactive	None	36.8	Deep Laceration, Closed Fracture	Moderate	Chest, Extremities including bony pelvis	None	None	None	None	None	Closed Right posterior wall acetabular fracture, multifragmented, left hip posterior dislocation	None	None	Posterior dislocation of right femoral head	Laceration Lateral Aspect of distal Right Thigh (10x4cm)	None
41	M	Private Car	None	Hypertension	Street/Highway/Road	Travelling	Accidental	Road Traffic Incident		Not applicable	Car	Driver/Rider	Seat belt	Not Applicable		Patent/Talking	Spontaneous	20	99	Unassisted respiratory rate	Peripheral pulse	98	187/129	Awake and Alert	4	5	6	15	Valid GCS	0	Arrived with signs of life	Reactive	Reactive	None	37.1	Closed Fracture	Moderate	Extremities including bony pelvis	None	None	None	None	None	None	None	None	Closed right midshaft radio-ulnar fracture (displaced, angulated, fragmented and transverse fractures of mid diaphyses of the radius and ulnar) Soft tissue swelling left ankle, joint effusions ant and post ankle recesses)	None	None
29	M	Ground Ambulance	None	None	Street/Highway/Road	Travelling	Accidental	Road Traffic Incident		Not applicable	Car	Driver/Rider	Unknown	Not Applicable		Patent/Talking	Spontaneous	18	99	Unassisted respiratory rate	Peripheral pulse	83	134/106	Awake and Alert	4	4	5	13	Valid GCS	0	Arrived with signs of life	Reactive	Reactive	Unknown	35.5	Superficial Laceration, Closed Fracture	Serious	Head or Neck	Fracture body of left mandible Fracture right angle of mandible Fracture right orbital floor Fracture posterior wall of right maxillary sinus	None	Cut on right side of face (cheek) and right ear lobe Left ear abrasion	None	None	None	None	None	avulsion fracture right lateral malleolus	None	None
32	M	Ground Ambulance	None	None	Street/Highway/Road	Travelling	Accidental	Road Traffic Incident		Not applicable	Car	Driver/Rider	None	Not Applicable		Patent/Talking	Spontaneous	18	94	Unassisted respiratory rate	Peripheral pulse	92	157/89	Painful stimuli elicits response	2	2	5	9	Valid GCS	0	Arrived with signs of life	Reactive	Reactive	Patient	35.5	Deep Laceration, Closed Fracture, Concussion	Serious	Head or Neck	Displaced comminuted fractures of bilateral greater wings of sphenoid Minimum displaced fracture left squamous temporal bone Undisplaced fracture left medial and lateral pterygoid plate Right orbit fractures (inferomedial wall) with partial herniation of right extracoronal fat and medial rectus belly Displaced comminuted fracture of lateral wall of right maxillary sinus Acute intraventricular hae…	None	Right deep pinna laceration - no active bleeding Laceration right upper eye lid approx. 1cm	None	None	Right Acetabular fracture	None	None	None	None	None
55	F	Private Car	None	Hypertension, Asthma/COPD	Street/Highway/Road	Other Work (non income)	Accidental	Road Traffic Incident		Not applicable	Car	Driver/Rider	Seat belt, Airbag	Not Applicable		Patent/Talking	Spontaneous	18	98	Unassisted respiratory rate	Peripheral pulse	120	112/97	Awake and Alert	4	5	6	15	Valid GCS	0	Arrived with signs of life	Reactive	Reactive	None	36.4	Organ System Injury	Moderate	Abdominal and Pelvis Contents	None	None	None	None	Ruptured Bladder	None	None	None	None	None	None
47	M	Private Car	None	None	Street/Highway/Road	Travelling	Accidental	Road Traffic Incident		Not applicable	Motor cycle	Driver/Rider	Helmet	Not Applicable		Patent/Talking	Spontaneous	24	99	Unassisted respiratory rate	Peripheral pulse	81	153/87	Awake and Alert	4	5	6	15	Valid GCS	0	Arrived with signs of life	Reactive	Reactive	None	36.8	Deep Laceration, Open Fracture	Moderate	Extremities including bony pelvis	None	None	None	None	None	None	None	None	Closed transverse midshaft fracture of the right radius Closed transverse comminuted fracture of the right ular midshaft Disruption of the distal right radio-ulnar joint Undisplaced right radial styloid process fracture Undisplaced right ulnar styloid fracture	Deep cut right knee with abrasions	None
36	M	Ground Ambulance	Analgesia	None	Athletics Area	Leisure	Accidental	Road Traffic Incident		Not applicable	Motor cycle	Driver/Rider	Helmet	Not Applicable		Patent/Talking	Spontaneous	19	98	Unassisted respiratory rate	Peripheral pulse	75	126/69	Awake and Alert	4	5	6	15	Valid GCS	0	Arrived with signs of life	Reactive	Reactive	None	37.2	Closed Fracture, Dislocation	Moderate	Extremities including bony pelvis	None	None	None	None	None	None	None	None	Midshaft closed left Tibia Fracture	None	None
27	M	Private Car	None	None	Street/Highway/Road	Work (Income)	Accidental	Road Traffic Incident		Not applicable	Motor cycle	Driver/Rider	Helmet	Not Applicable		Patent/Talking	Spontaneous	21	97	Unassisted respiratory rate	Peripheral pulse	94	138/80	Awake and Alert	4	4	6	14	Valid GCS	7.8	Arrived with signs of life	Reactive	Reactive	None	36.1	Bruise/Abrasion, Concussion, Broken teeth	Moderate	Head or Neck, Face, Extremities including bony pelvis	Mild concusion	None	None	None	None	None	None	None	tender right shoulder bruising right ankle, dislocation of the right acromeoclavicular joint	None	Laceration upper jaw with broken incisors and right canine Tongue laceration Deep, right buccal laceration through and through Maxillary dento-alveolar fracture Fractured 14,13,12,11,21,22
34	M	Private Car	None	None	Street/Highway/Road	Work (Income)	Accidental	Road Traffic Incident		Not applicable	Car	Front seat passenger	Seat belt	Not Applicable		Patent/Talking	Spontaneous	20	98	Unassisted respiratory rate	Peripheral pulse	112	117/80	Awake and Alert	4	5	6	15	Valid GCS	7.9	Arrived with signs of life	Reactive	Reactive	None	36	Superficial Laceration, Open Fracture	Moderate	Face, Extremities including bony pelvis	None	None	Superficial laceration left upper eye lid	None	None	None	None	None	Left comminuted mid-shaft femur fracture Compound right Tibia/Fibula Fracture - wound 10x5cm	None	None
29	M	Private Car	None	None	Street/Highway/Road	Travelling	Accidental	Road Traffic Incident		Not applicable	Car	Front seat passenger	Seat belt	Not Applicable		Patent/Talking	Spontaneous	16	97	Unassisted respiratory rate	Peripheral pulse	109	145/69	Awake and Alert	4	5	6	15	Valid GCS	0	Arrived with signs of life	Reactive	Reactive	None	36.4	Closed Fracture	Moderate	Extremities including bony pelvis	None	None	None	pulmonary contusion right lower lobe	minimal haemoperitoneum right paracolic gutter and mural haematoma in ascending colon	None	None	Linear undisplaced fracture pedicles, superior and inferior articular facets of L3	Left mid 1/3 linear undisplaced clavicular fracture, left AC joint subluxation	None	None
42	M	Private Car	None	Asthma bronchiale	Street/Highway/Road	Travelling	Accidental	Road Traffic Incident		Not applicable	Car	Front seat passenger	Seat belt	Not Applicable		Patent/Talking	Spontaneous	16	95	Unassisted respiratory rate	Peripheral pulse	102	126/85	Awake and Alert	4	5	6	15	Valid GCS	0	Arrived with signs of life	Reactive	Reactive	None	36	Laceration Head, closed Fracture	Moderate	Head or Neck, Extremities including bony pelvis	Laceration head, bleeding, not specified	None	None	None	None	None	None	None	Closed Fracture Femur Shaft left	Wound Head	None
30	F	Foot	None	None	Street/Highway/Road	Travelling	Accidental	Road Traffic Incident		Not applicable	Car	Front seat passenger	Seat belt	Not applicable		Patent/Talking	Spontaneous	20	96	Unassisted respiratory rate	Peripheral pulse	85	124/86	Awake and Alert	4	5	6	15	Valid GCS	0	Arrived with signs of life	Reactive	Reactive	Patient	36	Closed Fracture	Moderate	Extremities including bony pelvis	None	None	None	None	None	None	None	None	Closed Fracture Ulna and proximal Radius left	None	None
39	M	Private Car	None	None	Industrial Area	Work (Income)	Accidental	Blunt force		Not applicable	Not Applicable	Not Applicable	Not Applicable	Not Applicable		Patent/Talking	Spontaneous	20	95	Unassisted respiratory rate	Peripheral pulse	85	106/62	Awake and Alert	4	5	6	15	Valid GCS	0	Arrived with signs of life	Reactive	Reactive	None	37	Closed Fracture	Moderate	Extremities including bony pelvis	None	None	None	None	None	None	None	None	Left distal oblique tibia and fibular fracture with comminution	None	None
49	F	Private Car	Splinting	Hypertension	Private Home	Vital activities	Accidental	Blunt force		Not applicable	Not Applicable	Not Applicable	Not Applicable	Not Applicable		Patent/Talking	Spontaneous	18	100	Unassisted respiratory rate	Peripheral pulse	89	130/92	Awake and Alert	4	5	6	15	Valid GCS	0	Arrived with signs of life	Reactive	Reactive	None	35.3	Open Fracture	Minor	Extremities including bony pelvis	None	None	None	None	None	None	None	None	Crush injury with compound fracture of the left distal phalanx of the ring finger	None	None
49	F	Private Car	Splinting, Wound Dressing	Hypertension	Private Home	Vital activities	Accidental	Blunt force		Not applicable	Not Applicable	Not Applicable	Not Applicable	Not Applicable		Patent/Talking	Spontaneous	18	100	Unassisted respiratory rate	Peripheral pulse	89	130/92	Awake and Alert	4	5	6	15	Valid GCS	0	Arrived with signs of life	Reactive	Reactive	None	35.3	Open Fracture	Minor	Extremities including bony pelvis	None	None	None	None	None	None	None	None	Left distal phalanx of ring finger compound fracture	None	None
18	M	Private Car	None	None	Private Home	Leisure	Accidental	Burns (please fill in the next section appropriately)		Hot liquid	Not Applicable	Not Applicable	Not Applicable	Not Applicable		Patent/Talking	Spontaneous	16	99	Unassisted respiratory rate	Peripheral pulse	70	128/72	Awake and Alert	4	5	6	15	Valid GCS	0	Arrived with signs of life	Reactive	Reactive	None	36	Burn	Moderate	Extremities including bony pelvis	None	None	None	None	None	None	1% - Glans penis	None	6.5% superficial burns (2nd degree) of bilateral anterior thighs	None	None
31	M	Ground Ambulance	Splinting, Analgesia	Asthma/COPD	Industrial Area	Work (Income)	Accidental	Crush Injury		Not applicable	Not Applicable	Not Applicable	Not Applicable	Not Applicable		Patent/Talking	Spontaneous	28	99	Unassisted respiratory rate	Peripheral pulse	82	153/94	Awake and Alert	4	5	6	15	Valid GCS	0	Arrived with signs of life	Reactive	Reactive	None	37.5	Open Fracture	Moderate	Extremities including bony pelvis	None	None	None	None	None	None	None	None	Comminuted open right distal 1/3 femur fracture	None	None
47	M	Foot	Analgesia	None	Industrial Area	Work (Income)	Accidental	Electrocution		Flame	Not Applicable	Not Applicable	Not Applicable	Not Applicable		Patent/Talking	Spontaneous	18	97	Unassisted respiratory rate	Peripheral pulse	76	119/76	Awake and Alert	4	5	6	15	Valid GCS	0	Arrived with signs of life	Reactive	Reactive	None	36	Burn	Moderate	Extremities including bony pelvis	None	None	None	None	None	None	None	None	Right hand and forearm burns 2. degree 3%	Right hand and forearm burns 2. degree 3%	None
19	F	Ground Ambulance	C-Collar, Spine Board, Analgesia	None	Private Home	Leisure	Accidental	Fall		Not applicable	Not Applicable	Not Applicable	Not Applicable	Not Applicable		Patent/Talking	Spontaneous	14	96	Unassisted respiratory rate	Peripheral pulse	111	135/92	Awake and Alert	4	5	6	15	Valid GCS	0	Arrived with signs of life	Reactive	Reactive	Patient	36.1	Closed Fracture	Minor	Back	None	None	None	traces of right sided pneumothorax	None	None	None	T12 Anterior Wedge Compression Fracture T7-T11 Superior endplate fracture T10+11 Transverse process fracture nondisplaced fracture distal phalanx dig ped 1 right undisplaced bilateral pars interarticularis fractures of C2, mild rotatory subluxation	None	None	None
32	M	Private Car	None	None	Private Home	Leisure	Accidental	Fall		Not applicable	Not Applicable	Not Applicable	Not Applicable	Not Applicable		Patent/Talking	Spontaneous	13	82	Unassisted respiratory rate	Peripheral pulse	86	117/81	Awake and Alert	4	5	6	15	Valid GCS	5.7	Arrived with signs of life	Reactive	Reactive	Patient	35.6	Closed Fracture	Moderate	Extremities including bony pelvis	Right supraorbital ridge laceration - 1cm Left parietal laceration - 3cm	None	None	None	None	None	None	None	displaced comminuted fracture left distal tibia and fibula (Gustillo 2) and transverse minimal displaced proximal fibula fracture Closed left distal ulnar fracture	None	None
33	M	Ground Ambulance	IV Access	None	Private Home	Leisure	Accidental	Fall		Not applicable	Not Applicable	Not Applicable	Not Applicable	Not Applicable		Patent/Talking	Spontaneous	14	98	Unassisted respiratory rate	Peripheral pulse	55	125/78	Verbal stimuli elicits response	3	4	6	13	Valid GCS	8.8	Arrived with signs of life	Reactive	Reactive	None	35.7	Bruise/Abrasion, Concussion, Hemorrhage	Serious	Head or Neck	Left parietal swelling with left fronto-parietal epidural haematoma with midline shift - GCS 13/15	None	None	None	None	None	None	None	None	None	None
68	F	Private Car	None	Hypertension, Hypothyroidism, Hyperlipidaemia, Osteoporosis	Open land/Beach/Forest/Desert	Leisure	Accidental	Fall		Not applicable	Not Applicable	Not Applicable	Not Applicable	Not Applicable		Patent/Talking	Spontaneous	18	99	Unassisted respiratory rate	Peripheral pulse	98	163/97	Awake and Alert	4	5	6	15	Valid GCS	8.4	Arrived with signs of life	Reactive	Reactive	None	36.5	Bruise/Abrasion, Closed Fracture	Moderate	Extremities including bony pelvis	None	None	None	None	None	None	None	None	Closed comminuted fracture of left proximal 1/3 femur (wedge fracture), moderatly displaced	Bruise right elbow (5x4cm)	None
63	F	Ground Ambulance	Splinting, Analgesia	Asthma/COPD, Drug Dependence	Private Home	Vital activities	Accidental	Fall		Not applicable	Not Applicable	Not Applicable	Not Applicable	Not Applicable		Patent/Talking	Spontaneous	18	96	Unassisted respiratory rate	Peripheral pulse	101	128/81	Awake and Alert	4	5	6	15	Valid GCS	0	Arrived with signs of life	Reactive	Reactive	None	36.7	Sprain/Strain	Minor	Extremities including bony pelvis	None	None	None	None	None	None	None	None	Sprained right ankle Patient also reviewed for ? drug dependence/psychiatric history	None	None
76	M	Private Car	Analgesia	Rheumatoid Arthritis	Open land/Beach/Forest/Desert	Leisure	Accidental	Fall		Not applicable	Not Applicable	Not Applicable	Not Applicable	Not Applicable		Patent/Talking	Spontaneous	18	96	Unassisted respiratory rate	Peripheral pulse	81	130/89	Awake and Alert	4	5	6	15	Valid GCS	0	Arrived with signs of life	Reactive	Reactive	None	37.2	Superficial Laceration, Closed Fracture	Minor	Face, Extremities including bony pelvis	None	None	None	None	None	None	None	None	Closed complex comminuted right elbow fracture dislocation (comminuted fracture of the lateral condyl of the right humerus with involvement of the articular surface and dislocation of elbow joint	Deep laceration on left anterior leg - 3x4cm	None
77	M	Private Car	None	None	Private Home	Leisure	Accidental	Fall		Not applicable	Not Applicable	Not Applicable	Not Applicable	Not Applicable		Patent/Talking	Spontaneous	20	98	Unassisted respiratory rate	Peripheral pulse	81	128/76	Awake and Alert	4	5	6	15	Valid GCS	0	Arrived with signs of life	Reactive	Reactive	None	36.6	Closed Fracture	Moderate	Extremities including bony pelvis	None	None	None	None	None	None	None	None	Closed Left Ankle Bimalleolar Fracture	None	None
72	F	Ground Ambulance	Analgesia	Diabetes, Hypertension	Private Home	Leisure	Accidental	Fall		Not applicable	Not Applicable	Not Applicable	Not Applicable	Not Applicable		Patent/Talking	Spontaneous	14	96	Unassisted respiratory rate	Peripheral pulse	81	179/83	Awake and Alert	4	5	6	15	Valid GCS	11.7	Arrived with signs of life	Reactive	Reactive	None	36	Closed Fracture	Moderate	Extremities including bony pelvis	None	None	None	None	None	None	None	None	Right mid-shaft closed femur fracture - Transverse minimal displacement	None	None
25	M	Helicopter Ambulance	Splinting, Analgesia	None	Open land/Beach/Forest/Desert	Work (Income)	Accidental	Fall		Not applicable	Not Applicable	Not Applicable	Not Applicable	Not Applicable		Patent/Talking	Spontaneous	14	98	Unassisted respiratory rate	Peripheral pulse	66	135/87	Awake and Alert	4	5	6	15	Valid GCS	0	Arrived with signs of life	Reactive	Reactive	None	37.4	Dislocation	Minor	Extremities including bony pelvis	None	None	None	None	None	None	None	None	Left Shoulder dislocation, Hill Sachs deformity, Bankart leason	None	None
28	M	Private Car	None	None	Industrial Area	Work (Income)	Accidental	Fall		Not applicable	Not Applicable	Not Applicable	Not Applicable	Not Applicable		Patent/Talking	Spontaneous	20	97	Unassisted respiratory rate	Peripheral pulse	81	114/60	Awake and Alert	4	5	6	15	Valid GCS	0	Arrived with signs of life	Reactive	Reactive	None	36.2	Bruise/Abrasion, Closed Fracture	Moderate	Back	None	None	None	None	None	None	None	L1 Unstable Burst Fracture - No neurology. retrolisthesis L1 over L2 with reduction of spinal canal, resultant cord compression of conus medullaris and prox cauda equina	None	Graze wounds to right forearm and both thighs posteriorly	None
42	M	Private Car	None	None	Industrial Area	Work (Income)	Accidental	Fall		Not applicable	Not Applicable	Not Applicable	Not Applicable	Not Applicable		Patent/Talking	Spontaneous	18	96	Unassisted respiratory rate	Peripheral pulse	72	136/76	Awake and Alert	4	5	6	15	Valid GCS	0	Arrived with signs of life	Reactive	Reactive	None	37.5	Closed Fracture	Moderate	Extremities including bony pelvis	None	None	None	None	None	None	None	None	Closed right femur segmental fracture (comminuted Fractures of R prox and distal femur) Closed undisplaced fracture of the left radial styloid process	None	None
62	M	Ground Ambulance	None	Diabetes, Hypertension	Industrial Area	Work (Income)	Accidental	Fall		Not applicable	Not Applicable	Not Applicable	Not Applicable	Not Applicable		Patent/Talking	Spontaneous	22	99	Unassisted respiratory rate	Peripheral pulse	69	126/77	Awake and Alert	4	5	6	15	Valid GCS	8.2	Arrived with signs of life	Reactive	Reactive	None	36.3	Avulsion/Amputation	Moderate	Extremities including bony pelvis	None	None	None	None	None	None	None	None	Left Quadriceps Tendon Rupture, moderate left knee joint effusion	None	None
41	M	Ground Ambulance	IV Access	Polio	Private Home	Leisure	Accidental	Fall		Not applicable	Not Applicable	Not Applicable	Not Applicable	Not Applicable		Patent/Talking	Spontaneous	12	99	Unassisted respiratory rate	Peripheral pulse	107	124/88	Awake and Alert	4	5	6	15	Valid GCS	0	Arrived with signs of life	Reactive	Reactive	Patient	36.9	Closed Fracture	Moderate	Extremities including bony pelvis	None	None	None	None	None	None	None	None	Comminuted segmental fracture of the right femur between middle and lower 1/3 with haemarthrosis (spiral Fracture)	None	None
52	M	Private Car	None	HIV, Paraplegic	Private Home	Vital activities	Accidental	Fall		Not applicable	Not Applicable	Not Applicable	Not Applicable	Not Applicable		Needs Intubation	Spontaneous	18	100	Unassisted respiratory rate	Peripheral pulse	60	135/86	Awake and Alert	4	5	6	15	Valid GCS	0	Arrived with signs of life	Reactive	Reactive	None	37	Closed Fracture	Moderate	Extremities including bony pelvis	None	None	None	None	None	None	None	None	Closed right distal tibia with joint involement and fibular comminuted fracture with avulsed syndesmotic ligament	None	None
19	M	Private Car	None	None	Public Administrative Area	Sports	Accidental	Fall		Not applicable	Not Applicable	Not Applicable	Not Applicable	Not Applicable		Patent/Talking	Spontaneous	20	99	Unassisted respiratory rate	Peripheral pulse	74	130/70	Awake and Alert	4	5	6	15	Valid GCS	0	Arrived with signs of life	Reactive	Reactive	None	37	Closed Fracture	Moderate	Extremities including bony pelvis	None	None	None	None	None	None	None	None	Closed fracture of left tibia and fibula	None	None
44	M	Private Car	None	Hypertension	Private Home	Leisure	Accidental	Fall		Not applicable	Not Applicable	Not Applicable	Not Applicable	Not Applicable		Patent/Talking	Spontaneous	24	97	Unassisted respiratory rate	Peripheral pulse	109	147/82	Awake and Alert	4	5	6	15	Valid GCS	0	Arrived with signs of life	Reactive	Reactive	None	37.1	Closed Fracture	Moderate	Extremities including bony pelvis	None	None	None	None	None	None	None	None	Closed left lateral malleolar fracture (Weber B undisplaced) with damaged syndesmotic ligament	None	None
33	M	Private Car	None	None	Private Home	Leisure	Accidental	Fall		Not applicable	Not Applicable	Not Applicable	Not Applicable	Not Applicable		Patent/Talking	Spontaneous	17	99	Assisted respiratory rate	Peripheral pulse	85	107/63	Awake and Alert	4	5	6	15	Valid GCS	5.5	Arrived with signs of life	Reactive	Reactive	Patient	36.8	Open Fracture	Moderate	Head or Neck	Right parietal bone linear fracture extending to squamous mastoid and petrous temporal bone with opacity of mastoid air cells. Air in the ventricular system Bruising right ear with bleeding from right ear canal	None	None	None	None	None	None	None	Bruising on upper limbs	None	None
27	M	Private Car	Splinting	None	Public Administrative Area	Sports	Accidental	Fall		Not applicable	Not Applicable	Not Applicable	Not Applicable	Not Applicable		Patent/Talking	Spontaneous	20	100	Assisted respiratory rate	Peripheral pulse	62	133/77	Awake and Alert	4	5	6	15	Valid GCS	0	Arrived with signs of life	Reactive	Reactive	None	37.4	Closed Fracture	Moderate	Extremities including bony pelvis	None	None	None	None	None	None	None	None	Closed Weber B fracture right Ankle (lateral malleolar/fibular fracture)	None	None
44	F	Private Car	None	None	Private Home	Leisure	Accidental	Fall		Not applicable	Not Applicable	Not Applicable	Not Applicable	Not Applicable		Patent/Talking	Spontaneous	21	98	Unassisted respiratory rate	Peripheral pulse	85	137/76	Awake and Alert	4	5	6	15	Valid GCS	0	Arrived with signs of life	Reactive	Reactive	None	36.3	Open Fracture, Dislocation	Moderate	Extremities including bony pelvis	None	None	None	None	None	None	None	None	Open segmental fracture of the left mid to distal fibular with ankle dislocation	None	None
49	F	Private Car	None	Diabetes, Hypertension	Private Home	Vital activities	Accidental	Fall		Not applicable	Not Applicable	Not Applicable	Not Applicable	Not Applicable		Patent/Talking	Spontaneous	18	98	Unassisted respiratory rate	Peripheral pulse	92	135/94	Awake and Alert	4	5	6	15	Valid GCS	11.5	Arrived with signs of life	Reactive	Reactive	None	36.5	Deep Laceration	Minor	Head or Neck	Left parietal scalp laceration approx. 7cm	None	None	None	None	None	None	None	None	None	None
70	M	Helicopter Ambulance	None	None	Open land/Beach/Forest/Desert	Leisure	Accidental	Fall		Not applicable	Not Applicable	Not Applicable	Not Applicable	Not Applicable		Patent/Talking	Spontaneous	18	95	Unassisted respiratory rate	Peripheral pulse	85	125/72	Awake and Alert	4	5	6	15	Valid GCS	4.7	Arrived with signs of life	Reactive	Reactive	None	36.3	Sprain/Strain	Minor	Extremities including bony pelvis	None	None	None	None	None	None	None	None	Tibial plateau fracture (Schatcker Type III fracture) right knee	None	None
53	F	Private Car	None	Diabetes, Hypertension, Hypothyroidism, Hypercholesterolaemia	Public Administrative Area	Leisure	Accidental	Fall		Not applicable	Not Applicable	Not Applicable	Not Applicable	Not Applicable		Patent/Talking	Spontaneous	18	98	Unassisted respiratory rate	Peripheral pulse	79	138/106	Awake and Alert	4	5	6	15	Valid GCS	0	Arrived with signs of life	Reactive	Reactive	None	37	Closed Fracture	Moderate	Extremities including bony pelvis	None	None	None	None	None	None	None	None	Closed left trimalleolar ankle fracture (fractured medial malleolus and spiral fracture lower 1/3 of the fibular with dislocation)	None	None
52	M	Private Car	None	HIV	Private Home	Vital activities	Accidental	Fall		Not applicable	Not Applicable	Not Applicable	Not Applicable	Not Applicable		Patent/Talking	Spontaneous	16	98	Unassisted respiratory rate	Peripheral pulse	83	168/108	Awake and Alert	4	5	6	15	Valid GCS	0	Arrived with signs of life	Reactive	Reactive	None	36.1	Closed Fracture	Moderate	Extremities including bony pelvis	None	None	None	None	None	None	None	None	Closed proximal left femur fracture	None	None
75	M	Ground Ambulance	Splinting	Diabetes, Hypertension, Heart Disease, Asthma/COPD, Hyperlipidaemia, Morbid Obesity	Private Home	Vital activities	Accidental	Fall		Not applicable	Not Applicable	Not Applicable	Not Applicable	Not Applicable		Patent/Talking	Spontaneous	22	84	Unassisted respiratory rate	Peripheral pulse	75	129/74	Awake and Alert	4	5	6	15	Valid GCS	0	Arrived with signs of life	Reactive	Reactive	None	36.2	Open Fracture	Moderate	Extremities including bony pelvis	None	None	None	None	None	None	None	None	Compound fracture left tibia and fibula	None	None
31	F	Private Car	None	None	Private Home	Leisure	Accidental	Fall		Not applicable	Not Applicable	Not Applicable	Not Applicable	Not Applicable		Patent/Talking	Spontaneous	20	98	Unassisted respiratory rate	Central pulse	122	63/80	Awake and Alert	4	5	6	15	Valid GCS	11.2	Arrived with signs of life	Reactive	Reactive	Patient	36.8	Open Fracture	Moderate	Extremities including bony pelvis	None	None	None	None	None	Simple right inferior pubic ramus, sacrococcygeal and transverse process fractures with presacral haematoma	None	None	Gustillo 2 right humerus fracture - midshaft (compound), minimal displaced	None	None
30	M	Private Car	None	None	Athletics Area	Sports	Accidental	Fall		Not applicable	Not Applicable	Not Applicable	Not Applicable	Not Applicable		Patent/Talking	Spontaneous	18	96	Unassisted respiratory rate	Peripheral pulse	89	116/76	Awake and Alert	4	5	6	15	Valid GCS	4.8	Arrived with signs of life	Reactive	Reactive	None	36.6	Concussion	Minor	Head or Neck, Extremities including bony pelvis	Mild head injury	None	None	None	None	None	None	None	Complete tear of the right talofibular and calcaneofibular ligaments complete tear of of the deltoid/medial ligamentous complex Tenosynovitis - tibialis posterior, extensor hallucis, extensor digitorum Mild bone contusion of talus and navicular	None	None
45	F	Private Car	None	None	Private Home	Leisure	Accidental	Fall		Not applicable	Not Applicable	Not Applicable	Not Applicable	Not Applicable		Patent/Talking	Spontaneous	16	96	Unassisted respiratory rate	Peripheral pulse	70	116/77	Awake and Alert	4	5	6	15	Valid GCS	0	Arrived with signs of life	Reactive	Reactive	None	35.9	Closed Fracture	Minor	Extremities including bony pelvis	None	None	None	None	None	None	None	None	Chip fracture right superior acetabulum (pelvis)	None	None
85	F	Ground Ambulance	None	Diabetes, Hypertension	Private Home	Leisure	Accidental	Fall		Not applicable	Not Applicable	Not Applicable	Not Applicable	Not Applicable		Patent/Talking	Spontaneous	16	98	Unassisted respiratory rate	Peripheral pulse	84	136/55	Awake and Alert	4	5	6	15	Valid GCS	12.6	Arrived with signs of life	Reactive	Reactive	None	36.8	Hemorrhage	Moderate	Head or Neck	Right frontal haemorrhagic contusion (24x27x14)mm with mild surrounding vasogenic oedema but no significant mass effect	None	None	None	None	None	None	None	None	None	None
83	F	Ground Ambulance	None	Diabetes, Hypertension	Private Home	Vital activities	Accidental	Fall		Not applicable	Not Applicable	Not Applicable	Not Applicable	Not Applicable		Patent/Talking	Spontaneous	18	95	Unassisted respiratory rate	Peripheral pulse	80	159/76	Awake and Alert	4	5	6	15	Valid GCS	9.7	Arrived with signs of life	Reactive	Reactive	None	36.9	Closed Fracture	Moderate	Extremities including bony pelvis	None	None	None	None	None	None	None	None	Closed left supracondylar humeral fracture, displaced	None	None
36	M	Private Car	None	None	Public Administrative Area	Leisure	Accidental	Fall		Not applicable	Not Applicable	Not Applicable	Not Applicable	Not Applicable		Patent/Talking	Spontaneous	18	97	Unassisted respiratory rate	Peripheral pulse	77	135/86	Awake and Alert	4	5	6	15	Valid GCS	0	Arrived with signs of life	Reactive	Reactive	None	36.4	Open Fracture	Moderate	Face	Undisplaced fracture of the left mandible with intraoral bleeding involving left proximal body adjacent to the mandibular angle involving roots of molar tooth	None	None	None	None	None	None	None	None	None	None
38	M	Private Car	None	None	Private Home	Vital activities	Accidental	Fall		Not applicable	Not Applicable	Not Applicable	Not Applicable	Not Applicable		Patent/Talking	Spontaneous	18	98	Unassisted respiratory rate	Peripheral pulse	82	142/71	Awake and Alert	4	5	6	15	Valid GCS	0	Arrived with signs of life	Reactive	Reactive	None	36.5	Closed Fracture	Moderate	Extremities including bony pelvis	None	None	None	None	None	None	None	None	Closed right weber B fracture (oblique fracture of the distal fibular) extending to the distal tibio-fibular syndesmosis	None	None
79	M	Ground Ambulance	Analgesia	Diabetes, Heart Disease, Asthma/COPD, BPE	Private Home	Leisure	Accidental	Fall		Not applicable	Not Applicable	Not Applicable	Not Applicable	Not Applicable		Patent/Talking	Spontaneous	15	95	Unassisted respiratory rate	Peripheral pulse	90	140/105	Awake and Alert	4	5	6	15	Valid GCS	10.5	Arrived with signs of life	Reactive	Reactive	None	36.2	Closed Fracture	Moderate	Extremities including bony pelvis	None	None	None	None	None	None	None	None	Displaced right subcapital neck of femur fracture	None	None
30	F	Private Car	None	None	Private Home	Vital activities	Accidental	Fall		Not applicable	Not Applicable	Not Applicable	Not Applicable	Not Applicable		Patent/Talking	Spontaneous	16	99	Unassisted respiratory rate	Peripheral pulse	86	116/87	Awake and Alert	4	5	6	15	Valid GCS	0	Arrived with signs of life	Reactive	Reactive	None	36.2	Closed Fracture	Moderate	Extremities including bony pelvis	None	None	None	None	None	None	None	None	Closed spiral fracture proximal shaft right humerus, lateral displacement of distal fragment	None	None
86	M	Private Car	None	Hypertension, Dyslipidaemia	Private Home	Vital activities	Accidental	Fall		Not applicable	Not Applicable	Not Applicable	Not Applicable	Not Applicable		Patent/Talking	Spontaneous	22	98	Unassisted respiratory rate	Peripheral pulse	76	152/101	Verbal stimuli elicits response	2	2	5	9	Valid GCS	10.4	Arrived with signs of life	Non-reactive, Dilated	Reactive, Pin-point	None	35.9	Superficial Laceration, Organ System Injury, Hemorrhage	Serious	Head or Neck	Right frontal intraparenchymal bleed (3.6x3cm) with subarachnoid extension and Brain oedema Superficial occipital laceration	None	None	None	None	None	None	None	None	Bruising right wrist, left fore arm elbow and thigh	None
83	F	Private Car	None	Diabetes, Hypertension	Private Home	Vital activities	Accidental	Fall		Not applicable	Not Applicable	Not Applicable	Not Applicable	Not Applicable		Patent/Talking	Spontaneous	16	93	Unassisted respiratory rate	Peripheral pulse	101	223/105	Awake and Alert	4	5	6	15	Valid GCS	14.9	Arrived with signs of life	Reactive	Reactive	None	36.7	Superficial Laceration	Minor	Head or Neck	Superficial Scalp Laceration Right periorbital haemorrhage	None	None	None	None	None	None	None	None	None	None
86	F	Private Car	None	Hypertension, Peptic Ulcer Disease	Private Home	Leisure	Accidental	Fall		Not applicable	Not Applicable	Not Applicable	Not Applicable	Not Applicable		Patent/Talking	Spontaneous	15	96	Unassisted respiratory rate	Peripheral pulse	90	201/104	Awake and Alert	4	5	6	15	Valid GCS	0	Arrived with signs of life	Reactive	Reactive	None	36	Closed Fracture	Moderate	Extremities including bony pelvis	None	None	None	None	None	None	None	None	intertrochanteric Fracture right Hip, mildly displased	None	None
44	F	Private Car	None	None	Private Home	Leisure	Accidental	Fall		Not applicable	Not Applicable	Not Applicable	Not Applicable	Not Applicable		Patent/Talking	Spontaneous	16	95	Unassisted respiratory rate	Peripheral pulse	85	154/85	Awake and Alert	4	5	6	15	Valid GCS	0	Arrived with signs of life	Reactive	Reactive	None	36	Closed Fracture	Moderate	Extremities including bony pelvis	None	None	None	None	None	None	None	None	Swelling/deformity right ankle, fracture of lateral and "posterior" Malleolus, LH III, displaced Tibio-Talar Joint	None	None
32	F	Private Car	None	None	Unknown	Other Work (non income)	Accidental	Fall		Not applicable	Not Applicable	Not Applicable	Not Applicable	Not Applicable		Patent/Talking	Spontaneous	18	98	Unassisted respiratory rate	Peripheral pulse	120	124/84	Awake and Alert	4	5	6	15	Valid GCS	0	Arrived with signs of life	Reactive	Reactive	None	0	Open Fracture	Moderate	Extremities including bony pelvis	None	None	None	None	None	None	None	None	Compound left Tibia and Fibula Fracture Gustillo II	wound lower leg	None
39	F	Private Car	Reduction of deformity	None	Private Home	Leisure	Accidental	Fall		Not applicable	Not applicable	Not applicable	Not applicable	Not applicable		Patent/Talking	Spontaneous	18	100	Unassisted respiratory rate	Peripheral pulse	64	138/78	Awake and Alert	4	5	6	15	Valid GCS	0	Arrived with signs of life	Reactive	Reactive	None	36.4	Closed Fracture	Moderate	Extremities including bony pelvis	None	None	None	None	None	None	None	None	Swelling right anke, Bimalrolar fracture right anke with displaced tibiotalar joint	None	None
31	F	Private Car	None	None	Private Home	Leisure	Accidental	Fall		Not applicable	Not applicable	Not applicable	Not applicable	Not applicable		Patent/Talking	Spontaneous	20	98	Unassisted respiratory rate	Peripheral pulse	90	103/70	Awake and Alert	4	5	6	15	Valid GCS	0	Arrived with signs of life	Reactive	Reactive	None	36	Closed Fracture	Moderate	Extremities including bony pelvis	None	None	None	None	None	None	None	None	Webber B Fracture of lateral malleolus right ankle	None	None
66	F	Private Car	None	Diabetes	Unknown	Unknown	Accidental	Fall		Not applicable	Not applicable	Not applicable	Not applicable	Not applicable		Patent/Talking	Spontaneous	14	98	Unassisted respiratory rate	Peripheral pulse	81	158/74	Awake and Alert	4	5	6	15	Valid GCS	0	Arrived with signs of life	Reactive	Reactive	None	36	Bruise/Abrasion, Concussion	Minor	Head or Neck	Bruise on left occiput, small laceration left occiput, left frontal lobe contusion	None	None	None	None	None	None	None	None	None	None
91	F	Ground Ambulance	Splinting	Hypertension	Private Home	Leisure	Accidental	Fall		Not applicable	Not applicable	Not applicable	Not applicable	Not applicable		Patent/Talking	Spontaneous	20	96	Unassisted respiratory rate	Peripheral pulse	66	153/65	Awake and Alert	4	5	6	15	Valid GCS	0	Arrived with signs of life	Reactive	Reactive	None	36	Closed Fracture	Moderate	Extremities including bony pelvis	None	None	None	None	None	None	None	None	Right intertrochanteric femur fracture, right pubic ramus fracture	None	None
60	F	Private Car	None	hypothyroidism osteoporosis	Street/Highway/Road	Leisure	Accidental	Fall		Not applicable	Not applicable	Not applicable	Not applicable	Not applicable		Patent/Talking	Spontaneous	14	96	Unassisted respiratory rate	Peripheral pulse	83	110/66	Awake and Alert	4	5	6	15	Valid GCS	0	Arrived with signs of life	Reactive	Reactive	None	36.4	Closed Fracture	Moderate	Extremities including bony pelvis	None	None	None	None	None	None	None	None	Right neck of femur fracture	None	None
32	M	Ground Ambulance	None	None	athletics Area	sports	Accidental	Fall		Not applicable	Not applicable	Not applicable	Not applicable	Not applicable		Patent/Talking	Spontaneous	14	95	Unassisted respiratory rate	Peripheral pulse	71	125/79	Awake and Alert	4	5	6	15	Valid GCS	0	Arrived with signs of life	Reactive	Reactive	None	36.1	Sprain/Strain	Moderate	Extremities including bony pelvis	None	None	None	None	None	None	None	None	complete tear of left ACL, vertical tear of lateral meniscus left knee, tear of fibular collateral ligament left knee, injury left popliteal tendon	None	None
26	F	Private Car	None	None	Private Home	Leisure	Intentional (Self Harm)	Fall		Not applicable	Not Applicable	Not Applicable	Not Applicable	Not Applicable		Patent/Talking	Spontaneous	20	98	Unassisted respiratory rate	Peripheral pulse	110	105/65	Verbal stimuli elicits response	4	4	6	14	Valid GCS	0	Arrived with signs of life	Reactive	Reactive	Patient	36	Closed Fracture	Serious	Head or Neck, Extremities including bony pelvis	Compound undisplaced fracture extending from the left zygomatico-maxillary complex involving the anterior and lateral walls of the left maxillary antrum and inferior orbital rim and extending to the left frontal sinus and frontal bone. The cribriform plate and the left lateral pterygoid plate are also involved Fractures of the laminapapyracea bilaterally are also seen with fluid opacification of …	None	None	None	None	None	None	None	Gustillo IIIA compound fracture of left radius and ulnar	None	None
62	M	Taxi	None	Diabetes, Hypertension, Heart Disease	Private Home	Leisure	Accidental	Gun shot		Not applicable	Not Applicable	Not Applicable	Not Applicable	Not Applicable		Patent/Talking	Spontaneous	20	98	Unassisted respiratory rate	Peripheral pulse	89	157/94	Awake and Alert	4	5	6	15	Valid GCS	0	Arrived with signs of life	Reactive	Reactive	None	36.8	Deep Laceration	Moderate	Extremities including bony pelvis	None	None	None	None	None	None	None	None	Gunshot wounds bilateral distal thighs, metallic foreign body in keeping with shrapnel from the bullet in situ	None	None
35	F	Ground Ambulance	None	None	Street/Highway/Road	Travelling	Accidental	Road Traffic Incident		Not applicable	Car	Pedestrian	None	Not Applicable		Patent/Talking	Spontaneous	18	100	Unassisted respiratory rate	Peripheral pulse	88	125/91	Awake and Alert	4	5	6	15	Valid GCS	0	Arrived with signs of life	Reactive	Reactive	None	36.6	Bruise/Abrasion, Superficial Laceration, Open Fracture	Moderate	Head or Neck, Extremities including bony pelvis	Bruising on the left side of the proximal region of the scalp - no active bleeding	None	None	None	None	None	None	None	Left lateral malleolus fracture with minimal displacement of the fractured fragment and minimal subtalar sublaxation (Weber C) - Neurovascular intact; Superficial laceration over left medial malleolus 1x1cm with bruising around it (oblique fracture involving distal metaphysis of the fibla)	Bruising on the left arm and forearm Swollen left hand Bruising left thigh and calf	None
26	M	Private Car	None	None	Street/Highway/Road	Leisure	Accidental	Road Traffic Incident		Not applicable	Car	Pedestrian	Not Applicable	Not Applicable		Patent/Talking	Spontaneous	18	95	Unassisted respiratory rate	Peripheral pulse	76	123/77	Awake and Alert	4	5	6	15	Valid GCS	0	Arrived with signs of life	Reactive	Reactive	Unknown	36	Closed Fracture	Moderate	Extremities including bony pelvis	None	None	None	None	None	None	None	None	Closed right mid-shaft femur fracture	None	None
18	F	Private Car	None	None	Street/Highway/Road	Travelling	Accidental	Road Traffic Incident		Not applicable	Car	Pedestrian	Not Applicable	Not Applicable		Patent/Talking	Spontaneous	18	100	Unassisted respiratory rate	Peripheral pulse	110	142/95	Awake and Alert	4	5	6	15	Valid GCS	0	Arrived with signs of life	Reactive	Reactive	None	37.4	Bruise/Abrasion, Closed Fracture	Moderate	Extremities including bony pelvis	None	None	None	None	None	Bruising right iliac fossa - No internal injuries	None	None	Right closed transverse midshaft fracture of tibia and fibula	None	None
34	F	Private Car	None	None	Street/Highway/Road	Travelling	Accidental	Road Traffic Incident		Not applicable	Car	Pedestrian	Not Applicable	Not Applicable		Patent/Talking	Spontaneous	14	100	Unassisted respiratory rate	Peripheral pulse	94	130/81	Awake and Alert	4	5	6	15	Valid GCS	0	Arrived with signs of life	Reactive	Reactive	None	36.2	Closed Fracture	Minor	Extremities including bony pelvis	None	None	None	None	None	Minimally displaced fracture of the left superior pubic ramus and non-displaced fracture of the inferior pubic ramus Right Ankle ligamentous injury	None	None	None	None	None
55	F	Private Car	None	HIV	Private Home	Vital activities	Accidental	Road Traffic Incident		Not applicable	Car	Pedestrian	Not Applicable	Not Applicable		Patent/Talking	Spontaneous	20	94	Unassisted respiratory rate	Peripheral pulse	78	70/40	Awake and Alert	4	5	6	15	Valid GCS	0	Arrived with signs of life	Reactive	Reactive	None	36.5	Closed Fracture	Moderate	Extremities including bony pelvis	None	None	None	None	None	None	None	None	Closed right femur fracture (Femoral shaft with translation of tracture fragments	None	None
57	M	Private Car	None	None	Street/Highway/Road	Travelling	Accidental	Road Traffic Incident		Not applicable	Car	Pedestrian	None	Not Applicable		Patent/Talking	Spontaneous	20	96	Unassisted respiratory rate	Peripheral pulse	93	124/62	Awake and Alert	4	5	6	15	Valid GCS	0	Arrived with signs of life	Reactive	Reactive	None	35.8	Closed Fracture	Moderate	Extremities including bony pelvis	None	None	None	None	None	None	None	None	Closed midshaft fracture right tibia and fibula	None	None
18	M	Private Car	None	None	Street/Highway/Road	Travelling	Accidental	Road Traffic Incident		Not applicable	Motor cycle	Pedestrian	None	Not Applicable		Patent/Talking	Spontaneous	16	97	Unassisted respiratory rate	Peripheral pulse	96	133/81	Awake and Alert	4	5	6	15	Valid GCS	0	Arrived with signs of life	Reactive	Reactive	Unknown	36.8	Closed Fracture	Moderate	Extremities including bony pelvis	None	None	None	None	None	None	None	None	Closed transverse fracture right tibia and fibula mid-shaft (AO 42-A3) (multifragmented fracture through the midshaft of the right tibia and fibula)	None	None
68	F	Private Car	None	Osteoporosis	Street/Highway/Road	Travelling	Accidental	Road Traffic Incident		Not applicable	Motor cycle	Pedestrian	Not Applicable	Not Applicable		Patent/Talking	Spontaneous	19	99	Unassisted respiratory rate	Peripheral pulse	80	156/82	Awake and Alert	4	5	6	15	Valid GCS	0	Arrived with signs of life	Reactive	Reactive	None	36.3	Closed Fracture	Moderate	Extremities including bony pelvis	None	None	None	None	None	None	None	None	Right Intertrochanteric femur fracture, minimal displaced	None	None
66	M	Private Car	None	Hypertension, Dyslipidaemia	Private Home	Leisure	Intentional (Assault)	Blunt force		Not applicable	Not Applicable	Not Applicable	Not Applicable	Unknown		Patent/Talking	Spontaneous	22	93	Unassisted respiratory rate	Peripheral pulse	77	96/49	Awake and Alert	4	5	6	15	Valid GCS	0	Arrived with signs of life	Reactive	Reactive	None	35.6	Bruise/Abrasion, Deep Laceration, Closed Fracture, Open Fracture, Hemorrhage	Moderate	Head or Neck, Extremities including bony pelvis	5 scalp lacerations - actively bleeding (forehead, right facial and occipital) Right raccoon eye	None	None	None	None	None	None	None	Open fracture right index finger proximal phalanx Closed displaced fracture left 4th proximal phalanx Closed displaced fracture left 4th and 5th metacarpals, crush injury left first distal phalanx Open undisplaced right distal radius fracture	None	None
20	M	Private Car	None	None	Public Administrative Area	Leisure	Intentional (Assault)	Blunt force		Not applicable	Not Applicable	Not Applicable	Not Applicable	Unknown		Patent/Talking	Spontaneous	18	99	Unassisted respiratory rate	Peripheral pulse	78	130/70	Awake and Alert	4	5	6	15	Valid GCS	0	Arrived with signs of life	Reactive	Reactive	Patient	36	Bruise/Abrasion, Closed Fracture	Moderate	Head or Neck, Extremities including bony pelvis	Comminuted fracture of the right frontal bone with 3 mm depression extending to the right orbital plate to lamina papyracea and sphenoid with associated pneumocephalus and mild brain oedema Traumatic subarachnoid hemorrhage inferior right frontal extending to falx cerebri. Left lateral ventricle appears enlarged	None	None	None	None	None	None	None	Grazes left elbow and right knee	None	None
60	M	Private Car	None	None	Street/Highway/Road	Travelling	Intentional (Assault)	Blunt force		Not applicable	Not Applicable	Not Applicable	Not Applicable	Unknown		Patent/Talking	Spontaneous	18	94	Unassisted respiratory rate	Peripheral pulse	97	163/108	Awake and Alert	4	5	6	15	Valid GCS	0	Arrived with signs of life	Reactive	Reactive	None	36.3	Bruise/Abrasion, Superficial Laceration, Deep Laceration, Gun Shot	Serious	Head or Neck, Extremities including bony pelvis	Laceration left occipital region; Swollen right eye; Right fronto-temporo-parietal subdural haematoma with a maximum thickness of 5.6mm causing mild mass effect; Left orbital and maxillary medial wall fractures; Bullet lodged in right occipital soft tissues	None	Cut wound right ear	None	None	None	None	None	Bruising bilateral knees	None	None
75	M	Private Car	None	Heart Disease	Private Home	Leisure	Intentional (Assault)	Blunt force, Human Bite		Not applicable	Not Applicable	Not Applicable	Not Applicable	Unknown		Patent/Talking	Spontaneous	18	97	Unassisted respiratory rate	Peripheral pulse	93	187/94	Awake and Alert	4	5	6	15	Valid GCS	0	Arrived with signs of life	Reactive	Reactive	None	37.4	Bruise/Abrasion, Superficial Laceration, Closed Fracture	Moderate	Face, Extremities including bony pelvis	None	None	Forehead laceration above left eye approx. 1cm	None	None	None	None	None	Left comminuted distal radioulnar fracture (displaced) Right hand superficial laceration on the middle finger	Bruised right leg	None
58	F	Fixed-wing Ambulance	None	Hypertension	Private Home	Other Work (non income)	Accidental	Fall		Not applicable	Not applicable	Not applicable	Not applicable	Not Applicable		Patent/Talking	Spontaneous	18	95	Unassisted respiratory rate	Peripheral pulse	93	152/76	Awake and Alert	4	5	6	15	Valid GCS	0	Arrived with signs of life	Reactive	Reactive	None	35.3	Dislocation, Closed Fracture	Serious	Extremities including bony pelvis	None	None	None	None	None	None	None	Fracture T12 with posterior dislocation of fragment into spinal canal and narrowing of canal	Pilon Tibiale Fracture, Dislocation of left ankle	None	None
28	F	Ground Ambulance	Analgesia, IV Access, Wound Dressing	None	Private Home	Leisure	Intentional (Assault)	Gun shot		Not applicable	Not Applicable	Not Applicable	Not Applicable	Unknown		Patent/Talking	Spontaneous	20	99	Unassisted respiratory rate	Peripheral pulse	110	102/52	Awake and Alert	4	5	6	15	Valid GCS	0	Arrived with signs of life	Reactive	Reactive	None	36	Deep Laceration	Moderate	Chest, Extremities including bony pelvis	None	None	None	Right infra-alveolar entry wound - No exit wound Right haemothorax bullet lodged in the RUQ	Bullet lodged in paraspinal muscles on the right at T12 Liver laceration (Grade IV) (through and through segment 6 and 7 ) Haemoperitoneum	None	None	None	Gunshot wound right forearm - entry dorsal, exit ventral Right compound comminuted midshaft radial and ulnar fracture	None	None
41	M	Private Car	None	Unknown	Public Administrative Area	Leisure	Intentional (Assault)	Gun shot		Not applicable	Not Applicable	Not Applicable	Not Applicable	Unknown		Patent/Talking	Spontaneous	32	0	Unassisted respiratory rate	Central pulse	140	77/42	Awake and Alert	4	4	6	14	Valid GCS	6.2	Arrived with signs of life	Reactive	Reactive	None	35.8	Deep Laceration	Critical	Chest, Abdominal and pelvic contents	None	None	None	Entry and Exit Chest Wound in Left Anterior Chest Wall Left Diaphragmatic Perforation with Left Haemothorax	Two Bullet Entry Wounds Right Lumbar Region Grade IV Liver Laceration Segment 2 Anterior Gastric Perforation	None	None	None	Compound Fracture Right Arm with Bullet Exit Wound	None	0
47	M	Private Car	None	None, HIV	Private Home	Leisure	Intentional (Assault)	Gun shot		Not applicable	Not Applicable	Not Applicable	Not Applicable	Unknown		Patent/Talking	Spontaneous	18	96	Unassisted respiratory rate	Peripheral pulse	76	114/73	Awake and Alert	4	5	6	15	Valid GCS	0	Arrived with signs of life	Reactive	Reactive	None	36.6	Deep Laceration	Moderate	Extremities including bony pelvis	None	None	None	None	Collapsed distal sigmoid and rectum	Bladder distention with hematoma Fracture right pecten pubis and right S4 + S5 sacral alar extending into the foramina, Right gluteal to right pubic region tract Shrapnel within bladder, pelvis, distal end appendix and right scrotum	Gunshot right base of penis approx. 2cm, exit bilateral scrotum with associated scrotal and penile swelling	None	Left superior lateral thigh 1cm entry wound; exit anteromedial thigh 2cm Left entry wound supero-lateral thigh 1cm; exit superior gluteal 2cm	None	None
36	M	Private Car	None	None	Public Administrative Area	Leisure	Intentional (Assault)	Gun shot		Not applicable	Not Applicable	Not Applicable	Not Applicable	Unknown		Patent/Talking	Spontaneous	16	96	Unassisted respiratory rate	Peripheral pulse	87	137/88	Awake and Alert	4	5	6	15	Valid GCS	0	Arrived with signs of life	Reactive	Reactive	None	36.7	Deep Laceration	Minor	Face	None	None	A bullet is lodged in the right masticator space within the posteroinferior end of the masseter muscle with associated soft tissue swelling, haematoma and subcutaneous emphysema	None	None	None	None	None	none	None	None
46	M	Private Car	None	None	Private Home	Leisure	Intentional (Assault)	Gun shot		Not applicable	Not Applicable	Not Applicable	Not Applicable	Unknown		Patent/Talking	Spontaneous	20	95	Unassisted respiratory rate	Peripheral pulse	75	130/87	Awake and Alert	4	5	6	15	Valid GCS	0	Arrived with signs of life	Reactive	Reactive	Patient	36.3	Open Fracture	Moderate	Extremities including bony pelvis	None	None	None	None	None	None	None	None	Compound fracture right distal tibio-fibular with comminution and angulation Left leg entry and exit wounds - No fracture	None	None
38	M	Private Car	None	None	Street/Highway/Road	Travelling	Intentional (Assault)	Gun shot		Not applicable	Not Applicable	Not Applicable	Not Applicable	Unknown		Patent/Talking	Spontaneous	20	96	Unassisted respiratory rate	Peripheral pulse	80	143/80	Awake and Alert	4	5	6	15	Valid GCS	5.5	Arrived with signs of life	Reactive	Reactive	None	36.8	Deep Laceration	Minor	Head or Neck	Subgaleal haematoma 3cm x 1.6cm 7.8mm shallow groove in frontal outer table and diploe Midline frontal gunshot entry wound < 1x1cm Right parietal area exit wound 3x3cm	None	None	None	None	None	None	None	None	None	None
69	M	Private Car	None	Diabetes	Private Home	Leisure	Intentional (Assault)	Gun shot, Blunt force		Not applicable	Not Applicable	Not Applicable	Not Applicable	Unknown		Patent/Talking	Spontaneous	18	97	Unassisted respiratory rate	Peripheral pulse	101	92/58	Awake and Alert	4	5	6	15	Valid GCS	8	Arrived with signs of life	Reactive	Reactive	None	36.4	Bruise/Abrasion, Closed Fracture, Open Fracture	Moderate	Extremities including bony pelvis	None	None	None	None	None	None	None	None	Open comminuted fracture right midshaft ulnar Open comminuted fracture right distal radius Closed transverse fracture left midshaft radius - displaced Swollen right ankle - no fracture	Abrasions right thigh	None
58	M	Private Car	None	Hypertension	Private Home	Vital activities	Intentional (Assault)	Sharp Force (Stab/Cut)		Not applicable	Not Applicable	Not Applicable	Not Applicable	Unknown		Patent/Talking	Spontaneous	24	85	Unassisted respiratory rate	Peripheral pulse	80	113/72	Awake and Alert	4	5	6	15	Valid GCS	12.1	Arrived with signs of life	Reactive	Reactive	None	36.4	Deep Laceration	Minor	Head or Neck	left fronto-parietal laceration approx. 6cm Mild head injury Left hearing loss	None	None	None	None	None	None	None	None	None	None
54	M	Private Car	None	None	Street/Highway/Road	Leisure	Intentional (Assault)	Sharp Force (Stab/Cut)		Not applicable	Not applicable	Not applicable	Not Applicable	Unknown		Patent/Talking	Spontaneous	20	99	Unassisted respiratory rate	Peripheral pulse	107	133/78	Awake and Alert	4	5	6	15	Valid GCS	0	Arrived with signs of life	Reactive	Reactive	None	36	Deep Laceration	Serious	Abdominal and Pelvis Contents	None	None	None	None	Stab wound left subcostal/left upper quadrant abdomen, activly bleeding about 4 cm, posteror gastric perforation 2x and transverse mesocolon near perforation	None	None	None	None	see above	None
40	M	Ground Ambulance	None	None	Street/Highway/Road	Other Work (non income)	Accidental	Road Traffic Incident		Not applicable	Matatu	Pedestrian	None	Not Applicable		Patent/Talking	Spontaneous	20	92	Unassisted respiratory rate	Peripheral pulse	98	112/80	Awake and Alert	4	5	6	15	Valid GCS	0	Arrived with signs of life	Reactive	Reactive	None	37.2	Closed Fracture, other: Lung contusion, Bruise/Abrasion	Critical	Head or Neck, Face, Chest	Bruising on the occipital area	None	Broken Tooth	Muliple Rib Fractures: Right Rib 4, left Rib 3,4,7, lung contusion	None	None	None	None	None	Bruising on both knees, bleeding wound left elbow	None
[truncated: 2 more columns]

## Sheet: Sheet1
Average Age	46yrs
Males	65
Females	37
Private Car	73
Ground Ambulance	23
Helicopter	2
Foot	2
Taxi	1
Fixed Wing	1
No Interventions	81
IV Access	3
Analgesia	10
Splinting	11
C-Collar	1
Wound Dressing	3
Spine Board	1
Reduction	1
Diabetes	11
Hypertension	26
Asthma/COPD	6
Dyslipidaemia	5
HIV	4
Heart Disease	4
Private Home	43
Street	35
Open Land	4
Public Admin.	7
Industrial	7
Athletics	3
Leisure	41
Travelling	27
Vital Activities	14
Work	10
Sports	4
Other work	5
Accidental	85
Assault	16
Self Harm	1
Fall	46
RTA	33
		Motor Cycle	8			10		Helmet	3 of 6
		Car	21			12		Seat Belt	10 of 14
		Bus	1			7
		Matau	3			4
GSW	8
Sharp Force	4
Blunt Force	8
Burns	1
Crush	1
Electrocution	1
Alcohol Use	10
Unknown Alcohol	5
Fractures	73
Deep Lacerations	15
Seious Injury	8
Moderate	72
Minor	18
Critical	3
Head Injury	26
Extremities	79
Chest	5
Back	3
Face	10
Ward	78
HDU	9
ICU	3
Theatre	12
Died in hospital	4
